# Supplementary material for: Functional Annotation of ESR1 Gene Fusions in Estrogen Receptor-Positive Breast Cancer
Source: Cell Rep. Author manuscript; Available in PMC 2018 Oct 4. (PMC6171747; doi:10.1016/j.celrep.2018.07.009)
Supplement: Table S2 [file NIHMS985142-supplement-Table_S2.xlsx]

## Sheet: Sheet1
Table S2, related to Table S1. Clinical information of late-stage patients examined for presence of ESR1 fusion transcripts.
Pt Number	GENDER	ESR1 Status	race	Clinical Stage at dianosis	Neoadjuvant Therapy? Y/N	Overall Stage	Path Stage (T)	Path Stage (N)	Path Stage (M)	Grade	Histology	initial tumor ER	initial tumor PR	initial tumor Her2	Contralateral breast ca (Y/N)	Treatment History	Site of LSB sample	LSB or recurent ER	LSB or recurrent PR	LSB or recurrent HER2
192	F	NA	AA	T1bN0M0	N	1	T1b	N0	M0	1	invasive ductal carcinoma	Pos	Pos	Neg	N	LSB 12/8/06 Zoladex (Goserelin) 12/18/06-5/3/07 letrozole 12/18/06-9/07 Zometa 12/18/06-9/07 Faslodex (Fulvestrant) 9/07 Exemestane (Aromasin) 10/07-1/08 Xeloda 1/08-2/2/09 Tamoxifen 2/2/09-4/6/09 Estradiol 4/6/09-5/11/09 Doxil 5/11/09 Doxil + CCI-779 (phase I study) 7/13/09 Megestrol (Megace) 1/4/10-	punch - chest wall recurrence	Pos	Pos	Neg
211	F	WT	C	T4N1M1	Y	4	T4	N1	M1	3	invasive ductal carcinoma	Pos	Pos	Pos	N	Taxotere,Herceptin q3weeks starting 6/6/06, then maintenance Herceptin q3 weeks + daily Letrozole LSB 6/19/07	left breast primary mass core biopsy	Pos	Pos	Pos
217	F	WT	C	T1cN0M0	N	1	T1c	N0	M0	N/A	invasive mammary carcinoma	Pos	Pos	Neg	N	Radiation to R chest wall 6/4/01-7/20/01 Tamoxifen x5y from 7/01 to 7/06 LSB 7/2/07	R breast excisional biopsy	Pos	Pos	Neg
218	F	NA	AA	T3N1M1	N	4	T3	N1	M1	2	invasive ductal carcinoma	Pos	Pos	Pos	N	Letrozole 6/04-7/06 Herceptin 7/04-8/8/06 Tamoxifen 7/06-8/8/06 Fulvestrant 8/8/06-7/10/07 Exemestane (Aromasin) 7/17/07- LSB 7/17/07	R breast punch biopsy	Pos	Pos	Neg
222	F	WT	C	T3N3Mx	Y	3C	T3	N3	Mx	1	Infiltrating carcinoma with ductal and lobular features	Pos	Pos	Neg	N	dose-dense Taxol XRT 60 Gy in 30 fractions Letrozole March 2004 (did not tolerate) Tamoxifen March 2004 Aromasin 3/05 - 1/07 Faslodex 1/07 hyperthermic radiation + weekly Navelbine 7/24/07- LSB 8/8/07	chest wall recurrence - skin punch biopsy	Pos	Neg	Neg
223	F	WT	C	TisN0M0	N	1	Tis	N0	M0	2	ductal carcinoma in situ, papillary carcinoma (non-invasive), lobular carcinoma in situ	Pos	Pos	Pos (no FISH)	N	Anastrozole (Oct 2003-Aug 2007) LSB 8/13/07 Fulvestrant q monthly injections (Aug 2007-Oct 2008)	skin right upper extremity	Pos	Neg	Pos
230	F	WT	C	TxN0M0	N	1	Tx	N0	M0	3	poorly differentiated breast carcinoma	Pos	Pos	Neg	N	4 cycles of XRT 4 cycles of chemotherapy Anastrozole (2002-2007) Estradiol (7/24/07-9/21/07) Navelbine and Gemzar (9/21/07-10/17/17) Taxotere and Avastin (10/17/07-7/16/08) LSB 5/7/08 Xeloda (7/16/08-9/24/08) Hospice Referral (9/24/08)	left chest wall	Neg	Neg	Neg
242	F	WT	C	T1N0M0	N	1	T1c	N0	M0	2	infiltrating ductal carcinoma, mucinous carcinoma, carcinoma in situ	Pos	Pos	Neg	N	doxorubicin x 4 cycles + cyclophosphamide (6/1999 - 8/1999) tamoxifen 9/1999-9/2004 letrozole 12/2004-3/2008 LSB 3/19/08 fulvestrant 12/19/08-2/20/09 Avastin + Taxotere 4/3/09-8/28/09 Avastin 11/6/09-1/8/10 Xeloda + Avastin 1/8/10-11/5/10 Doxil 11-5-10-7/15/11 Palliative radiation to L spine completed on 10/18/11 MLN8237 on clinical trial on 10/28/11-12/30/11 Anastrozole 2/10/12- 2/24/12 Gemcitab…	right reconstructed breast recurrence	Pos	Neg	Neg
243	F	WT	C	T4N3M1	N	4	T4d	N3	M1	2	infiltrating ductal carcinoma, inflammatory carcinoma	Pos	Pos	Neg	N	anastrozole 7/27/07-4/11/08 LSB 4/4/08 exemestane 4/11/08-5/9/08 Abraxane + Avastin 5/16/08 x 11 cycles Adriamycin x 6 cycles administered with Avastin Avastin + Fulvestrant (Faslodex) 9/11/09-2/4/10 Ixabepilone + Avastin 2/5/10-6/18/10 Avastin x 1 6/18/10 Gemcitabine 8/6/10-9/24/10 (2 cycles)	inflammatory breast skin punch	Pos	Pos	Neg
273	F	WT	C	NA	N	3B	NA	NA	NA	1	ductal	Pos	Pos	Neg	N	Chemo: Cyclophosphamide, Adriamycin and 5-FU Taxotere and tamoxifen Cyclophosphamide, MTX and 5-FU x 6 cycles in 1999 Taxotere + radiation Xeloda Cytoxan + Letrozole (Femara) - Oct 07 Aromasin - Oct 08 LSB 11/12/08 Estradiol therapy - 11/12/08-4/1/09 Fulvestrant 4/1/09-11/11/09 Tamoxifen 11/11/09-3/10/10 Aromasin 3/10/10-4/21/10 Estradiol 4/21/10-10/6/10 Fulvestrant 10/6/10-1/26/11 cyclophosphami…	chest wall skin punch	Pos	Weakly pos	Neg
276	F	WT	C	T4cN3bM1	N	4	T4c	N3b	M1	2	infiltrating ductal carcinoma, ductal carcinoma in situ (DCIS)	Pos	Pos	Neg	N	Letrozole 10/8/08-9/17/09 LSB 12/17/08 Estradiol 9/17/09-11/11/09 Fulvestrant 11/11/09-2/2/10 Tamoxifen 2/2/10-3/12/14 Right palliative mastectomy with 0/3 axillary nodes - 3/16/10 Radiation to R chest wall, regional nodes and L3 and L5 7/8/10 Radiation to L hip 10/3/08 Capecitabine 3/12/14-	skin punch	Pos	Pos	Neg
277	F	WT	AA	TxN3M0	N	3C	Tx	N3	M0	3	ductal adenocarcinoma	Pos	Pos	Neg	N	Dose-dense AC x4 and Taxol x4 10/26/06-1/31/07 LSB 12/30/08 Anastrozole 3/1/07-1/21/09 Aromasin 1/21/09-9/16/09 Tamoxifen 9/16/09-9/1/10 Fulvestrant 9/1/10-2/9/11 Estradiol 4/20/11-9/7/12 Tamoxifen 9/7/12-11/1/12 Xeloda 11/7/12-4/13 Letrozole 4/10/13-	lymph node section from left cervical lymph node excision	Pos	Neg	Neg
281	F	WT	AA	T2N0M0	N	2A	T2	N0	M0	1	ductal adenocarcinoma	Pos	Pos	Neg	N	radiation of L chest wall in 1996 radiation of L chest wall Jan 2002 Arimidex 2002 LSB 2/11/09 CALGB S0226 protocol on Arimidex + Faslodex on 2/18/09-8/5/09 Tamoxifen 8/5/09-5/30/12 Faslodex and BMK120 protocol 6/20/12-1/23/13 Estradiol 1/23/13-4/17/13 Exemestane 4/17/13-	left chest punch	Pos	Pos	Neg
284 (WHIM18)	F	ESR1-e6>YAP1	AA	NA	N	4	NA	NA	NA	2	ductal	Pos	Pos	Neg	N	letrozole 2/25/2009- 12/1/2009 exemestane 12/2/2009 - 2/2/2010 fulvestrant 2/3/2010 - 3/2/2010 LSB 3/3/2010 capecitabine 3/3/2010 - 8/17/2010 paclitaxel,bevacizumab 9/8/2010 - 2/23/2011; Tamoxifen 2/23/2011-4/6/2011; Radiation to the calvarium completed 5/18/2011; Doxil 5/25/2011	primary punch	Pos	Pos	Neg
294	F	WT	C	T2N3M0	Y	3C	T2	N3	M0	2	infiltrating ductal carcinoma	Pos	Pos	Neg	N	CMF/Paclitaxel 5/6/99 Tamoxifen 10/25/99-4/4/02 Anastrozole 4/4/02-7/16/02 capecitabine 7/16/02-10/4/02 Letrozole 10/4/02-4/5/05 Taxotere and carboplatin 4/5/05-12/13/05 Abraxane and carboplatin 12/13/05-3/9/06 Navelbine 3/9/06-4/6/06 Gemcitabine 4/6/06-6/29/06 Paclitaxel/Avastin 4/21/06-3/25/08 Exemestane 4/10/08-5/23/08 Fulvestrant 2/16/08-5/1/09 Abraxane 6/5/09-6/12/09 LSB 7/8/09 Estradiol 7/1…	left chest punch	Pos	Neg	Neg
301	F	WT	C	T1N1M0	N	2A	T1	N1	M0	3	adenocarcinoma	Pos	Pos	Neg	Y (left breast mass)	Tamoxifen 5/07-5/09 Exemestane (Aromasin) 5/09-7/1/09 Estradiol 7/1/09-7/4/09 LSB 8/19/09	chest wall punch	Pos	Pos	Neg
307	F	WT	C	T2N2M0	N	3A	T2	N2	M0	2	infiltrating lobular carcinoma	Pos	Pos	Neg	N	Letrozole 8/18/09-2/22/10 LSB 10/20/09 Xeloda 2/22/10-6/15/10 Exemestane 6/15/10-7/12/10 Fulvestrant 7/26/10-12/13/10 NCI #8129 clinical trial (temsirolimus and IMC-812) 1/17/11-3/4/11 Tamoxifen 3/14/11-5/2/11 WBXRT 3/11 Abraxane 5/2/11-8/22/11 Anastrozole 8/22/11-10/24/11 CMF 10/24/11-5/29/12 Fulvestrant 3/26/12-4/16/12 Everolimus 6/1/12-	liver	Pos	Neg	Neg
316	F	WT	C	T1N1M0	N	2A	T1b	N1	M0	3	ductal	Pos	Neg	Pos	N	CMF x 6 months 2/1/86 CAF x 9 months 2/1/87 Tamoxifen 10/1/87-8/1/88 anastrozole 8/1/88-4/1/01 exemestane 4/1/01-4/1/02 fulvestrant 5/1/01-3/1/05 tamoxifen 3/1/05-9/1/06 Megace 5/29/07-7/25/08 Herceptin 3/1/09-3/31/09 Abraxane 4/16/09-4/23/09 Avastin 4/24/09 Estradiol 4/29/09-8/25/10 LSB 12/16/09 Arimidex 8/25/10-4/25/12 Medroxyprogesterone 2/22/12 fulvestrant (high-dose) 4/25/12-6/20/12 BKM120 +…	punch skin lesion	Pos	Neg	Pos
337	F	WT	C	T3N1M0	Y	3B	T4d	N2a	M0	3	infiltrating ductal carcinoma	Pos	Pos	Neg	N	FEC x 4 cycles + Taxotere x 4 cycles (Neoadjuvant) Arimidex 2/2006-4/16/09 Letrozole 5/6/09-11/09 Aromasin 11/09-8/18/10 LSB 8/3/10 estradiol 8/18/10-11/17/10 fulvestrant (high-dose) 11/17/10-3/7/12 BKM120 added to fulvestrant on PI3k inhibitor trial 12/8/11-3/7/12 Tamoxifen 3/7/12-7/1/12 Xeloda 7/18/12-10/12 Taxol IV 10/12-	right chest wall surgical excision	Pos	Pos	Neg
338	F	NA	C	T2N1M0	N	2B	T2	N1	M0	2	infiltrating ductal carcinoma	Pos	Pos	Neg	N	adriamycin and cyclophosphamide x 6 cycles post-op radiation to chest wall 1998 Tamoxifen 1998-2004 Letrozole 3/04-10/06 Lupron 6/22/04-12/06 Xeloda 4/26/04-9/06 Faslodex 10/06-1/07 Taxol + Avastin 1/07-11/07 Xeloda 4/9/08-7/9/08 Aromasin 7/08-3/09 Cisplatin + gemcitabine 3/6/09-3/15/09 Ixempra 7/10/09-10/2/09 Navelbine 11/11/09-4/30/10 Gamma knife 6/10 Doxil 6/18/10-7/16/10 Cyclophosphamide + MT…	liver core biopsy	Pos	Neg	Neg
347	F	ESR1-D538G	C	T2N1M0	N	2B	T2	N1	M0	2	infiltrating ductal carcinoma	Pos	Pos	Neg	N	Naturopathic chemotherapy (Ukrain) High-dose Vitamin C and hyperthermia Chinese herbs IV hydrogen peroxide Letrozole 5/09-10/10 fulvestrant (high-dose) 10/10-11/10 estradiol 11/10- LSB 12/1/10	skin punch, mid back	Pos	Pos	Neg
349	F	WT	C	T2N0M0	N	2A	T2	N0	M0	1	infiltrating ductal carcinoma	Pos	Pos	Neg	N	CMF 1/2000 Breast radiation Tamoxifen 20 mg Zoladex + Tamoxifen 12/3/2007-5/7/08 Letrozole/Zoladex 5/7/08-4/09 Exemestane 4/09-8/10 Lupron 4/09-8/10 Fulvestrant 8/10-1/11 LSB 1/20/11 Capecitabine 1/11-12/28/11 Cyclophosphamide + MTX (metronomic chemo) 12/28/11 added to exemestane and goserelin gemcitabine + carboplatin 4/18/12-7/25/12 Taxol 7/25/12-9/12 Aromasin + everolimus 9/12-11/30/12 anastro…	core biopsy axillary node	Neg	Neg	Neg
360	M	ESR1-e6>PCDH11X	C	T4bN1M0	N	3B	T4b	N1	M0	3	invasive ductal carcinoma	Pos	Neg	Neg	N	Dose-dense ACT 11/04 Chest wall radiation Tamoxifen 3/05-8/09 Letrozole (Femara) 8/09-5/11 Leuprolide (Lupron) 8/09-6/1/11 LSB 4/21/11 Fulvestrant (Faslodex) 4/1/11-6/1/11 Capecitabine (Xeloda) 5/4/11-9/7/11 IMC-A12 + temsirolimus 10/5/11-5/2/12 Exemestane (Aromasin) + Leuprolide (Lupron) 5/2/12-7/3/12 gemcitabine + carboplatin 7/3/12-10/12 Paclitaxel (Taxol) 10/12-2/13 Hospice initiated 3/11/13	pluera fluid	Pos	Neg	Neg
375	F	WT	C	T1cN0M0	Y	1	T1c	N0	M0	unknown	adenocarcinoma	Pos	Pos	Neg	N	AC x 4 cycles Tamoxifen x 5 years Anastrozole (Arimidex) 7/20/11- Zolendronic Acid (Zometa) 7/20/11- palliative radiation MK-2206 and anastrozole (Arimidex) 10/11-	unknown	Pos	Pos	Neg
385	F	WT	C	T2N1M0	Y	2A	T1c	N1a	M0	3	infiltrating lobular carcinoma	Pos	Pos	Neg	N	Neoadjuvant TAC chemo left chest wall radiation Tamoxifen 9/21/04-5/09 Goserelin (Zoladex) 12/04-11/5/08 Letrozole (Femara) 5/09-1/21/10 Letrozole (Femara) 1/11- LSB 10/13/11	soft tissue mass surrounding clavicle	Pos	Pos	Neg
