# Supplementary material for: Functional Annotation of ESR1 Gene Fusions in Estrogen Receptor-Positive Breast Cancer
Source: Cell Rep. Author manuscript; Available in PMC 2018 Oct 4. (PMC6171747; doi:10.1016/j.celrep.2018.07.009)
Supplement: Table S3 [file NIHMS985142-supplement-Table_S3.xlsx]

## Sheet: Sheet1
Table S3, related to Figure 4 and Figure S4. MACS derived high confidence binding sites of ESR1-YAP1 and ESR1-PCDH11X with GREAT derived gene annotations.
ESR1-YAP1 binding and distance to TSS of nearby genes
chr	start	end	length	summit	tags	p.value	fold_enrichment	FDR	Gene (distance to TSS)
chr2	189715556	189715923	368	72	35	2.13e-20	27.27	0	COL3A1 (-123419), GULP1 (+558068)
chr2	165379064	165379412	349	198	28	1.39e-15	27.27	0	FIGN (-786744), GRB14 (+99097)
chr7	41547179	41547893	715	383	83	1.89e-35	26	0	INHBA (+195145)
chr7	41956170	41956773	604	235	49	2.57e-18	20	0	INHBA (-213698), GLI3 (+320208)
chr4	141171317	141171677	361	263	23	6.46e-12	26.18	0.4	SCOC (-123085), MAML3 (-96241)
chr7	45453879	45454075	197	144	17	2.47e-09	21.08	0.66	ADCY1 (-160099), RAMP3 (+256632)
chr7	45582956	45583561	606	358	77	2.43e-31	20.98	0	ADCY1 (-30808), RAMP3 (+385923)
chr7	45915949	45916448	500	264	42	1.33e-10	12.5	0.36	IGFBP1 (-11744), ADCY1 (+302091)
chr21	16714778	16715461	684	275	92	1.21e-44	28.43	0	USP25 (-387292), NRIP1 (-277731)
chr5	82682971	82683378	408	185	38	6.89e-16	18.55	0	VCAN (-84129), XRCC4 (+309743)
chr8	69766574	69767198	625	229	73	5.71e-36	28.28	0	SULF1 (-612057), PREX2 (+902449)
chr10	117424034	117424733	700	377	129	4.85e-76	45.45	0	ATRNL1 (+571026), GFRA1 (+608569)
chr20	43394277	43394603	327	66	23	6.38e-10	15.52	0.35	KCNK15 (+19921), RIMS4 (+44570)
chr20	36773292	36773844	553	366	85	1.06e-39	28.73	0	TGM2 (+20117), RPRD1B (+111709)
chr14	94801030	94801665	636	381	65	1.85e-36	34.09	0	SERPINA6 (-11679), SERPINA1 (+55619)
chr14	94797208	94797636	429	142	57	2.34e-30	27.3	0	SERPINA6 (-7618), SERPINA1 (+59680)
chr14	94803707	94803940	234	52	17	1.6e-09	22.73	0.67	SERPINA6 (-14027), SERPINA1 (+53271)
chr14	94856869	94857276	408	96	32	1.6e-10	13.35	0.36	SERPINA1 (+65)
chr5	16626575	16627289	715	450	99	8.22e-63	49.59	0	FAM134B (-9857), MYO10 (+309348)
chr5	16628477	16628786	310	104	26	6.75e-15	28.71	0	FAM134B (-11413), MYO10 (+307792)
chr5	16588970	16589187	218	90	15	8.18e-08	20.78	3.33	ZNF622 (-123158), FAM134B (+28108)
chr10	100074125	100074553	429	47	28	1.23e-09	12.73	0.68	LOXL4 (-46164), PYROXD2 (+100770)
chr20	48693147	48693550	404	122	37	1.7e-13	14.69	0.45	UBE2V1 (+39223), SNAI1 (+93732)
chr5	147640622	147641322	701	338	76	4.85e-29	22.73	0	SPINK13 (-6784), SPINK6 (+58555)
ESR1-PCDH11X binding and distance to TSS of nearby genes
chr	start	end	length	summit	tags	p.value	fold_enrichment	FDR	Gene (distance to TSS)
chr2	189715090	189716323	1234	640	103	2.11e-51	58.9	0	COL3A1 (-123317), GULP1 (+558170)
chr2	165378759	165379916	1158	481	65	9.46e-26	35.67	0	FIGN (-786722), GRB14 (+99119)
chr7	41546993	41548287	1295	587	275	5.9e-160	87.1	0	INHBA (+195127)
chr7	41955921	41957142	1222	600	82	1.14e-20	25.14	0	INHBA (-213814), GLI3 (+320092)
chr4	141170918	141172037	1120	574	147	8.75e-92	102.87	0	SCOC (-123173), MAML3 (-96153)
chr7	45453414	45454635	1222	548	84	2.04e-32	38.74	0	ADCY1 (-160160), RAMP3 (+256571)
chr7	45582631	45584422	1792	632	390	9.53e-208	106.76	0	ADCY1 (-30859), RAMP3 (+385872)
chr7	45915586	45916795	1210	593	185	3.03e-91	62.67	0	IGFBP1 (-11778), ADCY1 (+302057)
chr21	16714400	16715949	1550	657	265	2.92e-130	59.07	0	USP25 (-387288), NRIP1 (-277735)
chr5	82682376	82683793	1418	674	248	8.2e-175	153.47	0	VCAN (-84235), XRCC4 (+309637)
chr8	69765271	69767579	2309	1591	317	2.28e-144	75.87	0	SULF1 (-611998), PREX2 (+902508)
chr10	117423663	117425133	1471	736	362	3.37e-258	169.47	0	ATRNL1 (+571014), GFRA1 (+608581)
chr20	43393503	43395024	1522	907	116	5.75e-41	41.09	0	KCNK15 (+19988), RIMS4 (+44503)
chr20	36772923	36774109	1187	668	301	2.07e-197	114.96	0	TGM2 (+20184), RPRD1B (+111642)
chr14	94800818	94801934	1117	565	161	1.12e-97	87.85	0	SERPINA6 (-11651), SERPINA1 (+55647)
chr14	94796567	94798106	1540	832	289	2.44e-167	97.29	0	SERPINA6 (-7667), SERPINA1 (+59631)
chr14	94803261	94804510	1250	570	93	1.02e-41	45.29	0	SERPINA6 (-14099), SERPINA1 (+53199)
chr14	94856635	94857811	1177	556	289	1.75e-181	92.17	0	SERPINA1 (-161)
chr5	16626227	16627613	1387	721	240	7.28e-142	97.35	0	FAM134B (-9780), MYO10 (+309425)
chr5	16628089	16628936	848	573	39	7.48e-14	25.87	0	FAM134B (-11494), MYO10 (+307711)
chr5	16588198	16589532	1335	919	169	7.18e-91	71.4	0	ZNF622 (-123215), FAM134B (+28051)
chr10	100073709	100075032	1324	624	71	6.38e-16	18.89	0	LOXL4 (-46325), PYROXD2 (+100609)
chr20	48692890	48693744	855	491	282	2.08e-245	172.81	0	UBE2V1 (+39111), SNAI1 (+93844)
chr5	147639198	147641672	2475	1755	409	3.1e-185	69.12	0	SPINK13 (-6791), SPINK6 (+58548)
